# Supplementary material for: Thyroid and endostyle development in cyclostomes provides new insights into the evolutionary history of vertebrates
Source: BMC Biol. 2022 Apr 1;20:76. doi: 10.1186/s12915-022-01282-7 (PMC8973611; doi:10.1186/s12915-022-01282-7)
Supplement: Supplementary file 2 — Additional file 2: Table S1. Staging of cyclostome and catshark embryos used in this study. [file 12915_2022_1282_MOESM2_ESM.xlsx]

## Sheet: Sheet1
	Table S1. Staging of cyclostome and catshark embryos used in this study
	Species	Eptatretus burgeri [Refs 16,23,43]			Eptatretus stoutii [Ref. 17]		Lethenteron camtschaticum [Refs 2,16,27,43]				Scyliorhinus torazame [Refs 42,43]
	Features	Thyroid	The number of pp.	Other features	Thyroid		Endostyle	The number of pp.	Other features		Thyroid	The number of pp.	Other features
	Satges					Stages				Stages
	45	Thyroid primordium appears; Budding	6	Body length (16.8mm) Estimated days after egg deposition (127) Determination of the axial patterning of the otic vesicles		23		3	A stomodaeum appears Formation of optic pit	24	Budding	6	Diamond-shaped mouth First buds of gill filaments appear Pectoral fin rudiments appear Liver begins to bulge
	50	Detached from the pharynx; Migrating caudally	9	Body length (20.6mm) Estimated days after egg deposition (145) Degeneration of oropharyngeal membrane		24	Evagination of the endostyle primordium	4	Appearance of a nasal pit Formation of tubular heart and otic vesicles Determination of the axial patterning of the otic vesicle Hatching	25	Migration starts	6	Pharyngeal clefts 1-5 are all open Lateral line nerve sprouts are visible Buds of gill filaments appear on pharyngeal arch 2-5
	51	Migrating caudally; Formation of cell clusters	7	Body length (17.7mm) Estimated days after egg deposition (195) Velum formation starts Secondary degeneration of pp2 and 3 Local depression in the otic vesicles		25	Separation from the pharynx Folding of the lateral epithelia Growth of midline septum.	7	Heart starts beating Hatched out	29	Detached from pharynx; Migrating caudally	6	Local depression in the otic vesicle Dorsal parts of left and right mandibular arches meet in the midline Eye pigmentation starts
	53	Migrating caudally; Diffuse	7	Body length (24.6mm) Estimated days after egg deposition (195) Formation of the semicircular canal	Endostyle-like primordium appears	26	Cell differentiation until stage 29	8	Melanophores appear Blood vessels in the first to fourth gill arches Velum formation starts	30	Migrating caudally	6	Complete black pigment of eye External gill filaments grows rapidly Two dorsal and anal fin have grown out Formation of semicircular canals
										32	Migration finished; Follicles appear	6	Formation of internal yolk sac Pigmentation of skins
	Stages colored in blue, yellow, and green indicate early, mid- and late pharyngula, respectively. pp, pharyngeal pouches.
