# Supplementary material for: Thyroid and endostyle development in cyclostomes provides new insights into the evolutionary history of vertebrates
Source: BMC Biol. 2022 Apr 1;20:76. doi: 10.1186/s12915-022-01282-7 (PMC8973611; doi:10.1186/s12915-022-01282-7)
Supplement: Supplementary file 3 — Additional file 3: Table S2. Primer sets used for PCR. [file 12915_2022_1282_MOESM3_ESM.xlsx]

## Sheet: Sheet1
Table S2. Primer sets used for PCR
Gene name	Species	Sequence (5' - 3')	GenBank accession number
Nkx2-1/2-4	Eptatretus burgeri	Sense: cacgacgcctttctctgtg	AB747372
		Antisense: cgtgggggtcagatgaat
Pax2/5/8A	Eptatretus burgeri	Sense: cgtgttcgtgaacggaagg	LC495444
		Antisense: gctgcaaacacctcagcata
Pax2/5/8B	Eptatretus burgeri	Sense: ctagtgtcagctccatcaatcg	LC495445
		Antisense: tggcaaacacttctggttctaat
Hhex	Eptatretus burgeri	Sense: caaaatctctgaacgggaagtc	LC495439
		Antisense: cctctcttaaagaacactttcctca
Pax2/5/8A	Lethenteron camtschaticum	Sense: gctgcgtctccaagattctc	AB079852
		Antisense: gaggaggagtagctgccttg
Pax2/5/8B	Lethenteron camtschaticum	Sense: gtgttcgtgaacgggagac	LC495447
		Antisense: tccacgtgtcgttgtaggtg
Hhex	Lethenteron camtschaticum	Sense: gcacggccatgcagtt	LC495440
		Antisense: aagttcgagcggcagaagta
Nkx2-1/2-4	Scyliorhinus torazame	Sense: cgctactgaaccatgtcgat	AB773852
		Antisense: tcattcaccaggtcctacca
Pax2	Scyliorhinus torazame	Sense: ttgcaaagcagaccctttct	LC495441
		Antisense: aacgttggtcccaagatcag
Pax5	Scyliorhinus torazame	Sense: gtcgctacacccaaagtggt	LC495442
		Antisense: ttcctccccactaccagcta
Pax8	Scyliorhinus torazame	Sense: cggcagaaccctacaatgtt	LC495443
		Antisense: acatgaaaccccagagcatc
Hhex	Scyliorhinus torazame	Sense: gacaccagcagtcatgcaat	LC495438
		Antisense: ccattctccaaccgaattgt
